# Supplementary material for: A genetic framework for H2O2 induced cell death in Arabidopsis thaliana
Source: BMC Genomics. 2015 Oct 23;16:837. doi: 10.1186/s12864-015-1964-8 (PMC4619244; doi:10.1186/s12864-015-1964-8)
Supplement: Additional file 1: Table S1. — Primers and restriction enzymes used for mutant genotyping. Additional information about the mutants used. (XLSX 14 kb) [file 12864_2015_1964_MOESM1_ESM.xlsx]

## Sheet: suppl table1
Gene name	AGI	Mutant	Primer-F	Primer-R	Marker type/restriction enzyme	Additional information
cat2	AT4G35090	SALK_076998	ACATTTTGGAGCATTGACTGG	TCTGGTGCTCCTGTATGGAAC	tDNA
ein2-1	AT5G03280	EMS	CTCGGTCTATGATTTGCCAGAGAA	GAGTCTTCCTTAAGACTACTAACTT	CAPS/AflII
etr1-3	AT1G66340	EMS	TCTCCGATTTCTTCATTGCGATTA	TGCTCCACAAAGAACGATAAA	CAPS/SnaBI
rbohD	AT5G47910	dSpm transposon insertion (number not available)	GTCGCCAAAGGAGGCGCCGA	GGATACTGATCATAGGCGTGGCTCCA	transposon	Gift from Dr Miguel torres
rbohF	AT1G64060	dSpm transposon insertion (number not available)	CTTCCGATATCCTTCAACCAACTC	CGAAGAAGATCTGGAGACGAGA	transposon	Gift from Dr Miguel torres
vtc1-1	AT2G39770	EMS	TGCATTTTCAGGAAAAGGAGTT	TTAGCAAAATCAACAAGGGGCCTTG	PCR - dCAPS	Gift from Dr Patricia Conklin
vtc2-1	AT4G26850	EMS	GAGTATGGCCATGTGCTGCT	CTGCCTTCCACAATCAGAGA	PCR - dCAPS	Gift from Dr Patricia Conklin
apx1	AT1G07890	SAIL_1253_G09	caacggatgtgttcaaatcg	ccaccctggaagagaggttag	tDNA
oxi1	AT3G25250	GABI_355H08	CCTTTCCAAACAAAGCAAGTG	AAGAAACGTCTCTTCCGCTTC	tDNA
mpk3	AT3G45640	SALK_151594	CGAGCAATCTTCTGTTGAACG	GCTGCTGCACTTCTAACCGTATG	tDNA	Gift from Dr Heribert Hirt
mpk6	AT2G43790	SALK_073907	GCCTCAGATGCCTGGGATTGAGAATATTC	AGAGTGGCTTACGGTCCATT	tDNA	Gift from Dr Heribert Hirt
mkk1	AT4G26070	tDNA	CGGTTCGTCATTCTTCCTCT	GGACATTGCGAGCTCAAGTT	tDNA	http://mplant.oxfordjournals.org/content/2/1/120.full.pdf+html
mkk2	AT4G29810	SAIL_511_H01	TTCTTTTCCCAAATGGATTCC	GTTAAAGCCATCCCTGACTCC	tDNA	Gift from Dr Heribert Hirt
mkk3	AT5G40440	SALK_051970	GTTTGTGGGGTTTTTCACATG	CTTCACCAACACCACCAAAAC	tDNA	Gift from Dr Heribert Hirt
ibr5	AT2G04550	EMS	CTTCCCAATTCTTCCGTTCA	CAAACCGATTCAAAGATTCAAA	CAPS/SsiI	Gift fron Dr Bonnie Bartel
rcd1-1	AT1G32230	EMS	CCGTTTTCGTCAACATCACA	CTGCAGACTGCCCTTATTTCAA	dCAPS/SspI
dnd1	AT5G15410	EMS	TGCAGGCAGTGTTTTGGTT	ATGAGATTAAGAGCAAAACCCGA	dCAPS/MboI
bag4	AT3G51780	SAIL_144_A10	ATAAGAAGCTCTGCAGCCATG	CTGACGTTTCACAAATCATCATC	tDNA
wrky25	AT2G30250	SAIL_529_B11	TGGTTCTTCGACTTTGGTGAG	TTACCATCATCGGTTAATGGG	tDNA
wrky33	AT2G38470	SALK_006603	atggacaatagcagaaccagaca	ttcctgaaactcaaaacaaagttata	tDNA
wrky70	AT3G56400	SALK_025198	TGATCTTCGGAATCCATGAAG	CAAACCACACCAAGAGGAAAG	tDNA	Gift from Dr Günter Brader
myb30	AT3G28910	GABI_022F04	ACCTTTGTCGCCAAGCTTAAC	ACCCGCTAGCTGAGGAAGTAG	tDNA
jin1/myc2	AT1G32640	SALK_040500	GCGTTGATGGATTTGGAGTT	AAATTACTGAAGCCACTAAAACGAA	tDNA	Gift from Dr. Roberto Solano
abi4-1	AT2G40220	EMS	CGCAAGTGGCTTGGTACTTT	CCACTTCCTCCTTGTTCCTG	dCAPS/NlaIV
wrky50	AT5G26170	SAIL_115_C10	ATTGCTTGGAAACACAGATGC	CAGCTCGAATTTAACAGGCAC	tDNA
wrky51	AT5G64810	SALK_022198C	CACTTGCTCTAGTTCTTGGATGC	TTGCTTTCAAACCATGCTTTG	tDNA
as1-1	AT2G37630	EMS	TTGGTTCGTTTCGATTTTCC	CCGGTTACTGGAAATTTTGAC	CAPS MnlI
axr1-3	AT1G05180	EMS	TTAGGCTTCTTTTTCCTGTGTT	AAAACCAACTTAACGTTTGCATGTCGA	dCAPS/SalI
sgt1b	AT4G11260	deletion	CGAAGGAATTAGCAGAGAAA	CCTCACAAAAGAAACCCTAA	deletion
jar1-1	AT2G46370	EMS	agtgtgtgtgtttttgatcata	ttctgaaggcaaaagcagt	dCAPS/HindIII
aos	AT5G42650	Thomas Jack T-DNA collection #1180	CATAACCGATTAGCGGAGGA	CGAACATGTAGAGCAGCAACTGATTATACA	tDNA
sid2	AT1G74710	EMS	TGATGCTCTGCAGCTTCAAT	CGAAGAAATGAAGAGCTTGGA	dCAPS/MunI
npr1	AT1G64280	EMS	AATGTGAAGACCGCAACAGAT	CTTCCGCATCGCAGCATCAT	CAPS/NlaIII
eds1-2	AT3G48090	Deletion	AGATCAATGGCGTTTGAAGCTCTTA	ACCCCATCATGAGACCATTTCAATC	deletion	Gift from Dr Jane Parker
pad4	AT3G52430	EMS	CATGAGTCGCATAAGACTAGCTAAGCTTA	GTAATGCCCGCCAGTCTTTATATC	dCAPS/HpaII
ald1	AT2G13810	SALK_007673	CACCAGTCCCAAGGCTTATCAA	TCCTAGTCCCACTAAAGGTTGC	tDNA	Gift from Dr Hans Thordal-Christensen
fmo1	AT1G19250	SALK_026163	CTTTTCGGTTGGACTTGGAAC	CGTAGGATACGTCCAAAGCA	tDNA	Gift from Dr Hans Thordal-Christensen
cbp60g	AT5G26920	SALK_023199	CAGCCCTAGTTTTCATGGGGG	ACGACGTTTCCCTTCACGTT	tDNA
mos3	AT1G80680	salk_109959	GATGCACGAAGCTCTGGTAAG	AACTTGGGCTGTGTTGTCATC	tDNA
mos6	AT4G02150	salk_025919	ATACCTGCATCAATCACTGCC	ACATTGCTTCAGGGACATCAG	tDNA
snc1-11	AT4G16890	SALK_047058	TCGGCATAACATCGTAAGAGC	CAAGCTTTCGTGGAGAAGATG	tDNA
agb1-2	AT4G34460	SALK (number not available)	CTGTTTTTGGCGGTGAATTT	AGTAGCGTGTTGAAGGAGTTTAGTTCCC	tDNA	Gift from Dr Alan Jones
gpa1-4	AT2G26300	SALK (number not available)	TCGATTCCTATGATTGCCACT	TCATAAAAGGCCAGCCTCCAGT	tDNA	Gift from Dr Alan Jones
era1	AT5G40280	Deletion	TGAAATGGGTACAACGACGA	AACCAACTTATCCTTGTGCTTGA	deletion
abcg25	AT1G71960	SALK_128873	TCGTGGAAACGTATTTCATCC	AAGAACACGATTGGCTGATTC	tDNA
abcg40	AT1G15520	SAIL_383_G05	CCGAACCGAAAGAAGAAGTTC	GAGATCAGAGCTGTCCCATTG	tDNA
abi1-1	AT4G26080	EMS	AAGATGCTGTTTCGACTATACC	TTTCTCCTTAGCTATCTCCTCC	CAPS/NcoI	Gift from Dr Julian Schroeder
wakl10	AT1G79680	SAIL_732_C09	CACTAGCGCATGAACATGTTG	AAACCCGTCTCTGCTTTTAGC	tDNA
phospolipase D-d	AT4G35790	SALK_023247	ATCCTACAGTGCAAATCGTGC	AGGAAAGGAAGTCAGGTGAGG	tDNA
bak1-4	AT4G33430	SALK_116202	CTATCTCTCCTACACCGCCATC	CTTGCAGATCCCAACGCAATACG	tDNA
rar1-21	AT5G51700	EMS	TCACGACGGAATGAAAGAGTGGAGCTGCTACTAG	TTTTGGAACCGATTTGGCCAGAACTGGTTTCTCAG	dCAPS/SpeI	Gift from Dr. Jeff Dangl
b-cas	AT3G61440	SALK_022479	ACCAGCTATAGCCATGATTGC	TTCAATGCCAATTCTCTAGCC	tDNA
atx1	AT2G31650	salk_149002C	AATGAAAGCATGCGGATACAC	TCCGTGTTGACTGGAAAGATC	tDNA
atx2	AT1G05830	salk_074806C	TTCCTCACCATGAAATAACGC	TTCATGGTTTTGGGATCTTTG	tDNA
atxr7	AT5G42400	salk_149692	TCTTGTGACAGGTGCAACTTG	AAACAAAGCTAGGCACAAGGC	tDNA
T-DNA primers
Salk Lba		TGGTTCACGTAGTGGGCCATCG
Sail Lba		TTCATAACCAATCTCGATACAC
TJRB		CGGGCCTAACTTTTGGTGTGATGATGCT
Spm32		TACGAATAAGAGCGTCCATTTTAGACTGA
Spm1		CTTATTTCAGTAAGAGTGTGGGGTTTTGG
Gabi Lba		ATATTGACCATCATACTCATTGC
FISH1		CTGGGAATGGCGAAATCAAGGCATC
