# Supplementary material for: A genetic framework for H2O2 induced cell death in Arabidopsis thaliana
Source: BMC Genomics. 2015 Oct 23;16:837. doi: 10.1186/s12864-015-1964-8 (PMC4619244; doi:10.1186/s12864-015-1964-8)
Supplement: Additional file 9: Table S2. — A list of the genes used in the cat2 gene expression cluster analysis. (XLSX 15 kb) [file 12864_2015_1964_MOESM9_ESM.xlsx]

## Sheet: Sheet1
AT4G23810	cluster1
AT1G73805	cluster1
AT1G66880	cluster1
AT1G66090	cluster1
AT3G01290	cluster1
AT4G33050	cluster1
AT3G54420	cluster1
AT1G01560	cluster1
AT2G18690	cluster1
AT1G57630	cluster1
AT5G26920	cluster1
AT3G13950	cluster1
AT3G26830	cluster1
AT1G74360	cluster1
AT3G01830	cluster1
AT1G51890	cluster1
AT1G19250	cluster1
AT4G39670	cluster1
AT4G04490	cluster1
AT5G67340	cluster1
AT3G28210	cluster1
AT4G14365	cluster1
AT3G47480	cluster1
AT5G01540	cluster1
AT1G08050	cluster1
AT5G52760	cluster1
AT3G52430	cluster1
AT1G74710	cluster1
AT4G01010	cluster1
AT1G73260	cluster1
AT4G39030	cluster1
AT2G26560	cluster1
AT5G25930	cluster1
AT2G30770	cluster1
AT2G35980	cluster1
AT1G78410	cluster1
AT4G02380	cluster1
AT4G23210	cluster1
AT2G19190	cluster1
AT5G50200	cluster1
AT5G40780	cluster1
AT1G52890	cluster1
AT4G37990	cluster1
AT2G03760	cluster1
AT1G28480	cluster1
AT1G15520	cluster1
AT3G05360	cluster1
AT1G22400	cluster1
AT3G55470	cluster1
AT5G38710	cluster1
AT3G50260	cluster1
AT3G22160	cluster1
AT3G08720	cluster1
AT3G44720	cluster1
AT3G13610	cluster1
AT1G07000	cluster1
AT4G21120	cluster1
AT3G11840	cluster1
AT2G30250	cluster1
AT2G30550	cluster1
AT3G52400	cluster1
AT4G12720	cluster1
AT3G09020	cluster1
AT2G41100	cluster1
AT1G18570	cluster1
AT2G23680	cluster1
AT1G76970	cluster1
AT3G17700	cluster1
AT5G13490	cluster1
AT4G34710	cluster1
AT3G01420	cluster1
AT4G16760	cluster1
AT1G08940	cluster1
AT3G63010	cluster1
AT4G25390	cluster1
AT1G64610	cluster1
AT2G17290	cluster1
AT5G45110	cluster1
AT1G42990	cluster1
AT5G06860	cluster1
AT4G21390	cluster1
AT1G80840	cluster1
AT2G38470	cluster1
AT3G02840	cluster1
AT1G72900	cluster1
AT4G20830	cluster1
AT4G22980	cluster1
AT1G28190	cluster1
AT2G40140	cluster1
AT5G10695	cluster1
AT3G25780	cluster1
AT1G19180	cluster1
AT2G35930	cluster1
AT2G26530	cluster1
AT5G24530	cluster1
AT3G57240	cluster2
AT1G21250	cluster2
AT5G54610	cluster2
AT2G25000	cluster2
AT5G60900	cluster2
AT2G32680	cluster2
AT2G14560	cluster2
AT5G10380	cluster2
AT5G55450	cluster2
AT3G45860	cluster2
AT1G75040	cluster2
AT3G57260	cluster2
AT5G22570	cluster2
AT2G04450	cluster2
AT2G14610	cluster2
AT5G64120	cluster2
AT4G12480	cluster2
AT4G12470	cluster2
AT4G26090	cluster2
AT2G40750	cluster2
AT4G14400	cluster2
AT3G05650	cluster2
AT2G37710	cluster2
AT4G23130	cluster2
AT3G48090	cluster2
AT1G08450	cluster2
AT4G25110	cluster2
AT5G25440	cluster2
AT1G02450	cluster2
AT2G31880	cluster2
AT4G04220	cluster2
AT3G56400	cluster2
AT2G44840	cluster2
AT1G74950	cluster2
AT2G46510	cluster2
AT1G32640	cluster2
AT4G36500	cluster2
AT1G33590	cluster2
AT5G06870	cluster2
AT2G38530	cluster2
AT5G65870	cluster2
AT3G18280	cluster2
AT3G27060	cluster2
AT3G05800	cluster2
AT2G42540	cluster2
AT5G40450	cluster2
AT2G30930	cluster2
AT3G47380	cluster2
AT1G13110	cluster2
AT3G16770	cluster2
AT1G13260	cluster2
AT2G24550	cluster2
AT4G35090	cluster2
AT1G19640	cluster2
AT5G41400	cluster2
AT4G01070	cluster2
AT2G26170	cluster2
AT5G53370	cluster2
AT1G18740	cluster2
AT5G57060	cluster2
AT1G03080	cluster2
AT3G05660	cluster2
AT3G19370	cluster2
AT1G19300	cluster2
AT1G21750	cluster2
AT1G78600	cluster2
AT2G46240	cluster2
AT1G05010	cluster2
AT1G69260	cluster2
AT3G27210	cluster2
AT5G46180	cluster2
AT2G05940	cluster2
AT4G26080	cluster2
AT3G44880	cluster2
AT1G16540	cluster2
AT3G62770	cluster2
AT3G52800	cluster2
AT4G25030	cluster2
AT1G29690	cluster2
AT2G46500	cluster2
AT5G15730	cluster2
AT5G26030	cluster2
AT1G02170	cluster2
AT3G57530	cluster2
AT5G46780	cluster2
AT5G47910	cluster2
AT4G36030	cluster2
AT3G20410	cluster2
AT5G47120	cluster2
AT1G28380	cluster2
AT1G07630	cluster2
AT1G59870	cluster2
AT4G17615	cluster2
AT1G33600	cluster2
AT2G35940	cluster2
AT1G32230	cluster2
AT4G29380	cluster2
AT1G76360	cluster2
AT1G77380	cluster2
AT5G64530	cluster2
AT5G09420	cluster2
AT4G23280	cluster2
AT1G20310	cluster2
AT4G14220	cluster2
AT1G64280	cluster2
AT3G49350	cluster2
AT4G33430	cluster2
AT3G25070	cluster2
AT5G13180	cluster2
AT1G27100	cluster2
AT4G11330	cluster2
AT4G12010	cluster2
AT5G11670	cluster2
AT4G00550	cluster2
AT5G40170	cluster2
AT5G45250	cluster2
AT3G60190	cluster2
AT2G26300	cluster2
AT5G63490	cluster2
AT2G20010	cluster2
AT3G10800	cluster2
AT4G05590	cluster2
AT5G06960	cluster2
AT4G08180	cluster2
AT3G55950	cluster2
AT5G61900	cluster2
AT4G34390	cluster2
AT1G09970	cluster2
AT1G28370	cluster2
AT1G15430	cluster2
AT2G39660	cluster2
AT3G16720	cluster2
AT5G42050	cluster2
AT5G35735	cluster2
AT1G16420	cluster2
AT3G53810	cluster2
AT3G19970	cluster2
AT4G17230	cluster2
AT1G25400	cluster2
AT3G10640	cluster2
AT5G13190	cluster2
AT1G69270	cluster2
AT3G28930	cluster2
AT3G54640	cluster2
AT5G05730	cluster2
AT2G39200	cluster2
AT2G27500	cluster2
AT4G18950	cluster2
AT5G27520	cluster2
AT1G61560	cluster2
AT4G33920	cluster2
AT4G34230	cluster2
AT3G15500	cluster2
AT1G51660	cluster2
AT3G09830	cluster2
AT5G61210	cluster2
AT3G19010	cluster2
AT1G18890	cluster2
AT5G04720	cluster2
AT4G35600	cluster2
AT4G34150	cluster2
AT3G11820	cluster2
AT1G50740	cluster2
AT1G09070	cluster2
AT2G37940	cluster2
AT4G13510	cluster2
AT2G38290	cluster2
AT1G11310	cluster2
AT5G48380	cluster2
AT4G33300	cluster2
AT4G37640	cluster2
AT5G04930	cluster2
AT5G39020	cluster2
AT5G44070	cluster2
AT3G45640	cluster2
AT4G38550	cluster2
AT2G40270	cluster2
AT3G21630	cluster2
AT3G57330	cluster2
AT4G29810	cluster2
AT4G26070	cluster2
AT2G15080	cluster2
AT3G45290	cluster2
AT5G55930	cluster2
AT2G31170	cluster3
AT1G20850	cluster3
AT4G35350	cluster3
AT1G06680	cluster3
AT1G55490	cluster3
AT1G75460	cluster3
AT5G08330	cluster3
AT2G23610	cluster3
AT4G37930	cluster3
AT5G63780	cluster3
AT1G76110	cluster3
AT4G20870	cluster3
AT5G09660	cluster3
AT3G04790	cluster3
AT1G20020	cluster3
AT5G66190	cluster3
AT1G32060	cluster3
AT5G09650	cluster3
AT3G01480	cluster3
AT3G01500	cluster3
AT1G09340	cluster3
AT3G55800	cluster3
AT4G01050	cluster3
AT5G14740	cluster3
AT3G11630	cluster3
AT3G50820	cluster3
AT4G09650	cluster3
AT5G06290	cluster3
AT3G28910	cluster3
AT2G01290	cluster3
AT3G24140	cluster3
AT1G61740	cluster3
AT1G22885	cluster3
AT3G50700	cluster3
AT1G53230	cluster3
AT5G24930	cluster3
AT2G28660	cluster3
AT1G64370	cluster3
AT4G19840	cluster3
AT1G67870	cluster3
AT2G34770	cluster3
AT4G39400	cluster3
AT1G65960	cluster3
AT5G09220	cluster3
AT4G03110	cluster3
AT2G41560	cluster3
AT1G68520	cluster3
AT1G22740	cluster3
AT2G41940	cluster3
AT2G43010	cluster3
AT2G39730	cluster3
AT4G37000	cluster3
AT3G48100	cluster3
AT1G10470	cluster3
AT1G32540	cluster3
AT2G29650	cluster3
AT4G03280	cluster3
AT5G20885	cluster3
AT1G69690	cluster3
AT5G66570	cluster3
AT3G01860	cluster3
AT4G32260	cluster3
AT2G35650	cluster3
AT2G20570	cluster3
AT5G15410	cluster3
AT5G20700	cluster3
AT2G31070	cluster3
AT3G12920	cluster3
AT1G74840	cluster3
AT3G23000	cluster4
AT2G17480	cluster4
AT2G21560	cluster4
AT1G11000	cluster4
AT5G63710	cluster4
AT4G32400	cluster4
AT4G08920	cluster4
AT5G55990	cluster4
AT1G30210	cluster4
AT5G60970	cluster4
AT1G27510	cluster4
AT4G22300	cluster4
AT5G60600	cluster4
AT5G54250	cluster4
AT1G79110	cluster4
AT1G28570	cluster4
AT5G48030	cluster4
AT2G19860	cluster4
AT5G42650	cluster4
AT1G19670	cluster4
AT5G58670	cluster4
AT1G51680	cluster4
AT5G48930	cluster4
AT3G19030	cluster4
AT5G20900	cluster4
AT5G53760	cluster4
AT5G55120	cluster4
AT3G10260	cluster4
AT4G37980	cluster4
AT1G08860	cluster4
AT3G45260	cluster4
AT1G27320	cluster4
AT1G71390	cluster4
AT1G10210	cluster4
AT5G56760	cluster4
AT1G09270	cluster4
AT2G19560	cluster4
AT1G64060	cluster4
AT5G45260	cluster4
AT5G20990	cluster4
AT3G07040	cluster4
AT4G03550	cluster4
AT3G13870	cluster4
AT1G77140	cluster4
AT4G02640	cluster4
AT1G03430	cluster4
AT5G24520	cluster4
AT1G32210	cluster4
AT3G56860	cluster4
AT1G79340	cluster4
AT1G29340	cluster4
AT2G36470	cluster4
AT5G51290	cluster4
AT5G64930	cluster4
AT5G51700	cluster4
AT3G15010	cluster4
AT3G52190	cluster4
AT1G27970	cluster4
AT1G12050	cluster4
AT4G35790	cluster4
AT2G34690	cluster4
AT4G36290	cluster4
AT4G17580	cluster4
AT1G42560	cluster4
AT3G46730	cluster4
AT4G36480	cluster4
AT1G73730	cluster4
AT1G26700	cluster4
AT3G20210	cluster4
AT5G03280	cluster4
AT2G41060	cluster4
AT2G32460	cluster4
AT5G06100	cluster4
AT1G26630	cluster4
AT4G12920	cluster4
AT2G17430	cluster4
AT5G45050	cluster4
AT2G33670	cluster4
AT5G43940	cluster4
AT3G11440	cluster4
AT1G77300	cluster4
AT2G20310	cluster4
AT5G04080	cluster4
AT3G16340	cluster4
AT4G29130	cluster4
AT1G61660	cluster4
AT3G06110	cluster4
AT1G74640	cluster4
AT5G27950	cluster4
AT5G49660	cluster4
AT3G15353	cluster4
AT5G02190	cluster4
AT5G23670	cluster4
AT4G02600	cluster4
AT2G44110	cluster4
AT1G79330	cluster4
AT4G24250	cluster4
AT5G65970	cluster4
AT4G33630	cluster4
AT3G56240	cluster4
AT3G20770	cluster4
AT5G47180	cluster4
AT4G32150	cluster4
AT1G07640	cluster4
AT1G71860	cluster4
AT1G59580	cluster4
AT2G18730	cluster4
AT2G43790	cluster4
AT3G13320	cluster4
AT1G05840	cluster4
AT4G31300	cluster4
AT4G13820	cluster4
AT1G14790	cluster4
AT4G11260	cluster4
AT1G12220	cluster4
AT3G13050	cluster4
AT1G22070	cluster4
AT4G20380	cluster4
AT4G34000	cluster4
AT2G44490	cluster4
AT1G71220	cluster4
AT5G20480	cluster4
AT1G14000	cluster4
AT4G01370	cluster4
AT3G27890	cluster4
AT1G02120	cluster4
AT5G25890	cluster4
AT5G45410	cluster4
AT5G43780	cluster4
AT4G27500	cluster4
AT4G25230	cluster4
AT5G44790	cluster4
AT1G02860	cluster4
AT1G08720	cluster4
AT4G34460	cluster4
AT4G08500	cluster4
AT1G59820	cluster4
AT5G44870	cluster4
AT5G47130	cluster4
AT3G46530	cluster4
